# Supplementary material for: Mutation bias and GC content shape antimutator invasions
Source: Nat Commun. 2019 Jul 15;10:3114. doi: 10.1038/s41467-019-11217-6 (PMC6629674; doi:10.1038/s41467-019-11217-6)
Supplement: Supplementary file 4 — Source Data [file 41467_2019_11217_MOESM4_ESM.zip]

Archive with 5 entries (5 files):
- Source Data/Source Data for Figure 4.zip
- Source Data/Source Data for Supplementary Figure 4.dat
- Source Data/Source Data for Supplementary Figure 5.zip
- Source Data/Source Data for Supplementary Figure 6.zip
- Source Data/Source Data.xlsx
