# Supplementary material for: Mutation bias and GC content shape antimutator invasions
Source: Nat Commun. 2019 Jul 15;10:3114. doi: 10.1038/s41467-019-11217-6 (PMC6629674; doi:10.1038/s41467-019-11217-6)
Supplement: Supplementary file 4 — Source Data [file 41467_2019_11217_MOESM4_ESM.zip › Source Data/Source Data for Supplementary Figure 4.dat]

obs#	GC→TA	GC→AT	AT→GC	AT→CG	AT→TA	GC→CG
1	78	89	29	5	5	71
2	94	0	10	0	0	94
3	142	46	89	97	102	58
4	110	0	58	38	58	110
5	5	0	0	0	0	32
6	38	74	23	68	143	27
7	76	98	46	65	149	103
8	68	83	56	110	112	81
9	24	0	0	0	0	24
10	102	43	98	102	113	103
11	0	215	0	0	0	125
12	32	29	29	77	99	32
13	99	58	0	0	0	27
14	107	64	0	0	0	60
15	160	23	64	109	121	81
16	45	0	0	0	0	45
17	215	125	94	126	152	125
18	109	98	0	0	0	60
19	215	145	0	0	0	215
20	22	0	74	99	58	22
21	215	0	22	50	21	215
22	205	194	155	205	22	112
23	215	0	194	144	22	215
24	0	0	83	160	143	10
25	65	89	180	159	112	58
26	0	0	29	5	21	0
27	142	46	89	142	149	58
28	5	22	58	38	58	32
29	0	0	23	68	143	0
30	38	74	46	65	149	27
31	77	98	0	94	94	103
32	0	0	56	110	112	0
33	68	83	0	110	110	81
34	102	29	98	102	99	103
35	110	180	29	77	99	125
36	0	0	0	24	24	0
37	50	29	64	109	152	32
38	0	0	94	126	152	0
39	99	58	0	45	45	27
40	126	64	74	99	58	60
41	0	0	22	50	21	0
42	160	23	155	205	22	81
43	159	56	0	22	22	125
44	109	94	194	144	22	60
45	0	0	83	160	143	0
46	144	155	0	215	215	112
47	0	0	180	159	112	0
48	205	194	0	215	215	112
49	0	0	29	5	21	0
50	78	81	89	142	149	71
51	97	26	0	10	0	71
52	0	0	58	38	58	0
53	15	0	56	53	215	32
54	0	0	26	78	102	0
55	38	74	0	94	94	27
56	76	98	125	0	215	103
57	53	215	0	110	110	29
58	102	43	98	102	113	103
59	0	0	43	76	113	0
60	0	101	0	24	24	125
61	32	21	64	109	121	32
62	0	0	98	107	121	0
63	99	58	0	45	45	27
64	0	0	74	99	58	0
65	107	64	0	22	22	60
66	215	56	0	32	5	29
67	184	125	145	215	215	125
68	109	98	21	15	15	60
69	0	0	81	91	95	0
70	0	0	58	38	58	0
71	215	145	0	0	0	177
72	10	10	56	53	215	10
73	65	89	26	78	95	58
74	94	0	125	0	101	94
75	91	26	98	102	99	71
76	110	0	0	0	0	110
77	5	22	0	0	0	32
78	38	74	43	76	113	27
79	77	98	0	0	0	103
80	24	0	64	109	152	24
81	53	215	0	0	0	29
82	102	29	0	0	0	103
83	110	180	98	107	121	125
84	50	29	0	0	0	32
85	99	58	74	99	58	27
86	126	64	0	0	0	60
87	215	56	0	32	15	29
88	45	0	145	61	215	45
89	159	56	101	184	101	125
90	109	94	NA	NA	NA	60
91	144	155	NA	NA	NA	112
92	22	0	NA	NA	NA	22
93	61	215	NA	NA	NA	177
94	215	215	NA	NA	NA	215
total obs	94	94	89	89	89	94
