# Supplementary material for: Mutation bias and GC content shape antimutator invasions
Source: Nat Commun. 2019 Jul 15;10:3114. doi: 10.1038/s41467-019-11217-6 (PMC6629674; doi:10.1038/s41467-019-11217-6)
Supplement: Supplementary file 4 — Source Data [file 41467_2019_11217_MOESM4_ESM.zip › Source Data/Source Data.xlsx]

## Sheet: Figure 4
Figure 4
Source files are provided as .txt files in the zipped folder “genomes_JMH.zip”. Title prefixes refer to the species (see Supplementary Table 1), and title suffixes refer to the distance-based matrix used to generate the data. Within each file, rows correspond to the different ORFs. Columns 1-4 contain the accumulated number of sites for mutY, MMR, mutT and wild-type spectra; while columns 5-8 con…

## Sheet: Supplementary Figure 4
Supplementary Figure 4
Source data are provided in the file named ”supplementary_Fig4.dat”. Columns contain self-descriptive headers. Data was obtained by calculating the Grantham score of all possible point mutations in a sequence comprising all possible codons just once, except from canonical start (‘ATG’) and stop codons ('TAA', 'TGA', 'TAG'): ATAACAAACAGCCTACCACACCGAGTAGCAGACGGATCATTCTACTGCATCACCAATAGTCTCCCCCATCGCG…
																								stop	codons)

## Sheet: Supplementary Figure 5
Supplementary Figure 5
Source data are provided as a .dat file in the compressed file named ”LTEE_MMR_Grantham_DCA.zip”. Columns contain self-descriptive headers.

## Sheet: Supplementary Figure 6
Supplementary Figure 6
Source files are provided as .txt files in the zipped folder “genomes_genomewide.zip”. Title prefixes refer to the species (see Supplementary Table 1), and title suffixes refer to the distance-based matrix used to generate the data. Within each file, rows correspond to the different ORFs. Columns 1-4 correspond to the accumulated number of sites for mutY, MMR, mutT and wild-type spectra; while co…
